# Supplementary material for: Application of Pluronics for Enhancing Aqueous Solubility of Lipophilic Microtubule Destabilizing Compounds on the Sea Urchin Embryo Model
Source: Int J Mol Sci. 2023 Sep 28;24(19):14695. doi: 10.3390/ijms241914695 (PMC10572563; doi:10.3390/ijms241914695)
Supplement: Supplementary file 1 [file ijms-24-14695-s001.zip]

Archive with 1 entries (1 files):
- ijms-2604165-supplementary.pdf
